# Supplementary material for: Anticancer effects of herbal medicines in pancreatic ductal adenocarcinoma through modulation of steroid hormone response proteins
Source: Sci Rep. 2022 Jun 14;12:9910. doi: 10.1038/s41598-022-14174-1 (PMC9198029; doi:10.1038/s41598-022-14174-1)
Supplement: Supplementary file 2 — Supplementary Table 2. [file 41598_2022_14174_MOESM2_ESM.xlsx]

## Sheet: Sheet1
Supplemantray Table 2. The top 10 compounds with highest oral bioavailability and drug-likeness values for each herb
Herb	ID	Compound	OB	DL	Molecular Weight	Structure
Glycyrrhizae Radix Et Rhizoma (Gan Cao)	MOL002311	glycyrol	90.78	0.67	366.39
	MOL004990	7,2′,4′-trihydroxy-5-methoxy-3-arylcoumarin	83.71	0.27	300.28
	MOL004904	licopyranocoumarin	80.36	0.65	384.41
	MOL004891	shinpterocarpin	80.3	0.73	322.38
	MOL005017	phaseol	78.77	0.58	336.36
	MOL004841	licochalcone B	76.76	0.19	286.3
	MOL004810	glyasperin F	75.84	0.54	354.38
	MOL001484	inermine	75.18	0.54	284.28
	MOL000500	vestitol	74.66	0.21	272.32
	MOL005007	glyasperins M	72.67	0.59	368.41
Codonopsis Radix (Dang Shen)	MOL002140	perlolyrine	65.95	0.27	264.3
	MOL005321	frutinone A	65.9	0.34	264.24
	MOL008400	glycitein	50.48	0.24	284.28
	MOL008397	daturilin	50.37	0.77	436.46
	MOL008407	(8S,9S,10R,13R,14S,17R)-17-[(E,2R,5S)-5-ethyl-6-methylhept-3-en-2-yl]-10,13-dimethyl-1,2,4,7,8,9,11,12,14, 15,16,17-dodecahydrocyclopenta[a]phenanthren-3-one	45.4	0.76	410.75
	MOL003036	ZINC03978781	43.83	0.76	412.77
	MOL000449	stigmasterol	43.83	0.76	412.77
	MOL002879	diop	43.59	0.39	390.62
	MOL004355	spinasterol	42.98	0.76	412.77
	MOL001006	poriferasta-7,22E-dien-3beta-ol	42.98	0.76	412.77
Citri Reticulatae Pericarpium (Chen Pi)	MOL005815	citromitin	86.9	0.51	404.45
	MOL005828	nobiletin	61.67	0.52	402.43
	MOL004328	naringenin	59.29	0.21	272.27
	MOL005100	5,7-dihydroxy-2-(3-hydroxy-4-methoxyphenyl)chroman-4-one	47.74	0.27	302.3
	MOL000359	sitosterol	36.91	0.75	414.79
Pinelliae Rhizoma (Ban Xia)	MOL006957	(3S,6S)-3-(benzyl)-6-(4-hydroxybenzyl)piperazine-2,5-quinone	46.89	0.27	310.38
	MOL006967	beta-D-Ribofuranoside, xanthine-9	44.72	0.21	284.26
	MOL000449	stigmasterol	43.83	0.76	412.77
	MOL006937	12,13-epoxy-9-hydroxynonadeca-7,10-dienoic acid	42.15	0.24	324.51
	MOL002776	baicalin	40.12	0.75	446.39
	MOL006936	10,13-eicosadienoic	39.99	0.2	308.56
	MOL003578	cycloartenol	38.67	0.78	426.8
	MOL000358	beta-sitosterol	36.91	0.75	414.79
	MOL001755	24-Ethylcholest-4-en-3-one	36.08	0.75	412.77
	MOL002670	cavidine	35.64	0.81	353.45
